# Supplementary material for: Prospective Validation of Indocyanine Green Lymphangiography Staging of Breast Cancer-Related Lymphedema
Source: Cancers (Basel). 2021 Mar 26;13(7):1540. doi: 10.3390/cancers13071540 (PMC8063087; doi:10.3390/cancers13071540)
Supplement: Supplementary file 1 [file cancers-13-01540-s001.zip]

Archive with 1 entries (1 files):
- cancers-1126771-suppl.pdf
